# Supplementary material for: MOST: a modified MLST typing tool based on short read sequencing
Source: PeerJ. 2016 Aug 17;4:e2308. doi: 10.7717/peerj.2308 (PMC4991843; doi:10.7717/peerj.2308)
Supplement: Table S1 [file peerj-04-2308-s002.xls]

## Sheet: MLST results
			Supplementary Table
Sample ID	K-mer identification of primary sample	K-mer identification of secondary sample	ST derived using convientional method (PCR and Sanger sequencing)	ST derived from WGS-mapping approach (MOST)	ST derived from WGS-assembly based (via BIGSdb)	ST derived from WGS-mapping approach (SRST version 2 tool)	Quality metric assigned by MOST (max percentage non consensus base)	Quality metric assigned by MOST (minimum consensus depth)	Time taken to run MOST	Experiment Accession	Run Accession	Sample Accession	Study Accession
15164_campylobacter	Campylobacter coli LMG 23336(4.7%)	Campylobacter coli 132-6(69.0%)	Undetermined	Undetermined	Undetermined	NF*?	None	None	8	ERX1582863	ERR1511872	ERS1230777	ERP016303
15166_campylobacter	Campylobacter coli 67-8(7.7%)	Campylobacter coli 132-6(69.5%)	Undetermined	NOVEL alleles. cannot determine close (MLV) -383,*324,*258,597,*577,*475,455	Undetermined	383 225*? 258* 597 592*? 528*? 455	8.75	18	5	ERX1582865	ERR1511900	ERS1230779	ERP016303
15163_campylobacter	Campylobacter coli 67-8(7.8%)	Campylobacter coli 132-6(69.5%)	Undetermined	NOVEL alleles. cannot determine close (MLV)-383,*324,*258,597,*577,*475,455	Undetermined	383 172*? 258* 597 267*? 248*? 455	2.76	46	4	ERX1582862	ERR1512009	ERS1230776	ERP016303
15165_campylobacter	Campylobacter coli 67-8(7.8%)	Campylobacter coli 132-6(69.5%)	Undetermined	NOVEL alleles. cannot determine close (MLV)-383,*324,*258,597,*577,*475,455	Undetermined	383 172*? 258* 597 245*? 549*? 455	3.88	33	10	ERX1582864	ERR1512019	ERS1230778	ERP016303
72326_campylobacter	Campylobacter coli LMG 23336(85.0%)	nothing	Undetermined	Novel ST. Closest ST:902 (SLV) (114,39,30,79,104,43,17)	Novel (114,39,30,79,104,43,17)	NOVEL (114 39 30 79 104 43 17)	2.92	42	15	ERX1582867	ERR1512108	ERS1230781	ERP016303
74276_campylobacter	Campylobacter jejuni doylei 269 97 uid58671(77.3%)	nothing	Undetermined	NOVEL allele. cannot determine closest ST (SLV) (63, 223, 181, 254, 306*, 179*, 169)	Undetermined	NOVEL (63 223 181 254 306* 581 169)	3.11	107	41	ERX1582892	ERR1511954	ERS1230806	ERP016303
5335_campylobacter	Campylobacter jejuni NCTC 11168 BN148 uid174152(95.3%)	nothing	Undetermined	21	21	21	3.74	47	17	ERX1582886	ERR1511896	ERS1230800	ERP016303
73592_campylobacter	Campylobacter jejuni NCTC 11168 BN148 uid174152(96.7%)	Campylobacter jejuni subsp. jejuni 81-176(19.9%)	Undetermined	*21	21	21	33.33	32	31	ERX1582890	ERR1512038	ERS1230804	ERP016303
46079_campylobacter	Campylobacter jejuni subsp. jejuni LMG 23223(77.5%)	nothing	Undetermined	257	257	257	3.4	64	22	ERX1582884	ERR1512150	ERS1230798	ERP016303
46082_campylobacter	Campylobacter jejuni subsp. jejuni LMG 23223(77.6%)	nothing	Undetermined	257	257	257	3.37	84	22	ERX1582885	ERR1512002	ERS1230799	ERP016303
79002_campylobacter	Campylobacter jejuni NCTC 11168 BN148 uid174152(77.2%)	nothing	Undetermined	257	257	257	5.32	77	27	ERX1582895	ERR1512129	ERS1230809	ERP016303
69878_campylobacter	Campylobacter jejuni S3 uid159533(90.8%)	nothing	Undetermined	354	354	354	4.51	44	18	ERX1582889	ERR1512136	ERS1230803	ERP016303
74288_campylobacter	Campylobacter jejuni 81116 uid58771(88.2%)	nothing	Undetermined	45	45	45	2.67	90	36	ERX1582893	ERR1511830	ERS1230807	ERP016303
74272_campylobacter	Campylobacter jejuni NCTC 11168 BN148 uid174152(90.0%)	nothing	Undetermined	50	50	50	9.19	131	47	ERX1582891	ERR1512110	ERS1230805	ERP016303
60357_campylobacter	Campylobacter jejuni NCTC 11168 BN148 uid174152(80.6%)	nothing	Undetermined	5136	5136	5136	2.75	138	38	ERX1582887	ERR1511969	ERS1230801	ERP016303
64963_campylobacter	Campylobacter jejuni NCTC 11168 BN148 uid174152(80.7%)	nothing	Undetermined	5136	5136	5136	2.47	79	30	ERX1582888	ERR1511941	ERS1230802	ERP016303
79047_campylobacter	Campylobacter jejuni subsp. jejuni 1997-1(62.5%)	Campylobacter jejuni NCTC 11168 BN148 uid174152(15.9%)	Undetermined	6	6	6	2.67	74	34	ERX1582896	ERR1511918	ERS1230810	ERP016303
77304_campylobacter	Campylobacter jejuni NCTC 11168 BN148 uid174152(79.1%)	nothing	Undetermined	61	61	61	3.11	87	28	ERX1582894	ERR1511833	ERS1230808	ERP016303
56951_campylobacter	Campylobacter coli LMG 23336(89.9%)	Campylobacter jejuni subsp. jejuni 1997-14(53.7%)	Undetermined	*860	Undetermined	860	19.08	94	14	ERX1582876	ERR1512117	ERS1230790	ERP016303
56943_campylobacter	Campylobacter jejuni NCTC 11168 BN148 uid174152(86.7%)	nothing	Undetermined	917	917	917	8.36	65	27	ERX1582945	ERR1512018	ERS1230859	ERP016303
66847_campylobacter	Campylobacter jejuni subsp. jejuni 1997-1(94.7%)	nothing	1044	1044	1044	1044	2.31	71	26	ERX1582961	ERR1511971	ERS1230875	ERP016303
42019_campylobacter	Campylobacter jejuni NCTC 11168 BN148 uid174152(86.7%)	nothing	122	122	122	122	2.34	52	23	ERX1582922	ERR1511938	ERS1230836	ERP016303
42036_campylobacter	Campylobacter jejuni NCTC 11168 BN148 uid174152(86.7%)	nothing	122	122	122	122	1.79	87	25	ERX1582931	ERR1512122	ERS1230845	ERP016303
42017_campylobacter	Campylobacter coli LMG 23336(84.6%)	Campylobacter jejuni NCTC 11168 BN148 uid174152(29.5%)	1579	1579	1579	1579	7.31	65	14	ERX1582871	ERR1511906	ERS1230785	ERP016303
42021_campylobacter	Campylobacter coli LMG 23336(86.9%)	nothing	1666	1666	1666	1666	3.38	80	17	ERX1582872	ERR1511832	ERS1230786	ERP016303
46075_campylobacter	Campylobacter coli LMG 23336(65.0%)	Campylobacter coli 132-6(16.0%)	1764	1764	7346	1764	3.17	88	11	ERX1582874	ERR1511942	ERS1230788	ERP016303
46076_campylobacter	Staphylococcus epidermidis NIHLM061(70.5%)	Campylobacter coli LMG 23336(64.8%)	1764	1764	1764	1764	3.72	67	12	ERX1582875	ERR1511854	ERS1230789	ERP016303
67708_campylobacter	Campylobacter jejuni NCTC 11168 BN148 uid174152(89.7%)	nothing	19	19	19	19	10.78	68	26	ERX1582967	ERR1511948	ERS1230881	ERP016303
42022_campylobacter	Campylobacter jejuni NCTC 11168 BN148 uid174152(97.3%)	nothing	21	21	21	21	2.76	75	24	ERX1582924	ERR1511869	ERS1230838	ERP016303
5329_campylobacter	Campylobacter jejuni NCTC 11168 BN148 uid174152(95.4%)	nothing	21	21	21	21	5.42	131	31	ERX1582938	ERR1511955	ERS1230852	ERP016303
5331_campylobacter	Campylobacter jejuni NCTC 11168 BN148 uid174152(95.3%)	nothing	21	21	21	21	6	57	18	ERX1582939	ERR1511975	ERS1230853	ERP016303
5332_campylobacter	Campylobacter jejuni NCTC 11168 BN148 uid174152(95.4%)	nothing	21	21	21	21	7.06	97	25	ERX1582940	ERR1512087	ERS1230854	ERP016303
5333_campylobacter	Campylobacter jejuni NCTC 11168 BN148 uid174152(95.4%)	nothing	21	21	21	21	4.42	124	34	ERX1582941	ERR1511856	ERS1230855	ERP016303
5334_campylobacter	Campylobacter jejuni NCTC 11168 BN148 uid174152(95.4%)	nothing	21	21	21	21	5.33	142	37	ERX1582942	ERR1512137	ERS1230856	ERP016303
5336_campylobacter	Campylobacter jejuni NCTC 11168 BN148 uid174152(95.9%)	Campylobacter coli LMG 23336(72.4%)	21	21	Undetermined	21	9.75	87	26	ERX1582943	ERR1511863	ERS1230857	ERP016303
5338_campylobacter	Campylobacter jejuni NCTC 11168 BN148 uid174152(95.4%)	nothing	21	21	21	21	6.72	91	28	ERX1582944	ERR1511901	ERS1230858	ERP016303
72286_campylobacter	Campylobacter jejuni NCTC 11168 BN148 uid174152(95.2%)	nothing	21	21	21	21	10.8	104	35	ERX1582971	ERR1512141	ERS1230885	ERP016303
79004_campylobacter	Campylobacter jejuni NCTC 11168 BN148 uid174152(94.9%)	nothing	21	21	21	21	7.46	50	25	ERX1582975	ERR1511943	ERS1230889	ERP016303
66852_campylobacter	Campylobacter jejuni NCTC 11168 BN148 uid174152(86.8%)	nothing	2135	2135	2135	2135	10.42	106	38	ERX1582965	ERR1512081	ERS1230879	ERP016303
64944_campylobacter	Campylobacter jejuni subsp. jejuni 81-176(83.0%)	nothing	22	22	22	22	2.22	73	25	ERX1582959	ERR1512105	ERS1230873	ERP016303
64972_campylobacter	Campylobacter jejuni NCTC 11168 BN148 uid174152(85.6%)	nothing	227	227	227	227	1.73	113	44	ERX1582960	ERR1512063	ERS1230874	ERP016303
81101_campylobacter	Campylobacter jejuni subsp. jejuni 1997-14(79.9%)	nothing	2275	*2275	2275	2275	16.85	42	22	ERX1582981	ERR1511829	ERS1230895	ERP016303
41934_campylobacter	Campylobacter jejuni S3 uid159533(76.9%)	nothing	257	257	257	257	3.41	63	23	ERX1582912	ERR1512126	ERS1230826	ERP016303
46074_campylobacter	Campylobacter jejuni subsp. jejuni LMG 23223(77.6%)	nothing	1924	257	257	257	3.02	87	29	ERX1582933	ERR1511850	ERS1230847	ERP016303
46078_campylobacter	Campylobacter jejuni subsp. jejuni LMG 23223(77.5%)	nothing	257	257	257	257	2.91	100	23	ERX1582935	ERR1512135	ERS1230849	ERP016303
46080_campylobacter	Campylobacter jejuni subsp. jejuni LMG 23223(77.5%)	nothing	257	257	257	257	2.51	90	24	ERX1582936	ERR1512054	ERS1230850	ERP016303
46081_campylobacter	Campylobacter jejuni subsp. jejuni LMG 23223(77.5%)	nothing	257	257	257	257	2.94	47	12	ERX1582937	ERR1512041	ERS1230851	ERP016303
60359_campylobacter	Campylobacter jejuni NCTC 11168 BN148 uid174152(77.1%)	nothing	257	257	257	257	2.81	79	23	ERX1582953	ERR1512075	ERS1230867	ERP016303
66854_campylobacter	Campylobacter jejuni subsp. jejuni 1997-1(79.2%)	nothing	257	257	257	257	2.56	131	38	ERX1582966	ERR1511849	ERS1230880	ERP016303
79033_campylobacter	Campylobacter jejuni NCTC 11168 BN148 uid174152(77.1%)	nothing	257	257	257	257	5.56	68	24	ERX1582976	ERR1512138	ERS1230890	ERP016303
74274_campylobacter	Campylobacter jejuni NCTC 11168 BN148 uid174152(92.5%)	nothing	262	262	262	262	10.48	134	44	ERX1582973	ERR1511839	ERS1230887	ERP016303
60358_campylobacter	Campylobacter jejuni 81116 uid58771(97.5%)	nothing	267	267	267	267	3.27	79	27	ERX1582952	ERR1511840	ERS1230866	ERP016303
42034_campylobacter	Campylobacter jejuni S3 uid159533(87.7%)	nothing	354	354	354	354	1.82	67	19	ERX1582929	ERR1512050	ERS1230843	ERP016303
41920_campylobacter	Campylobacter jejuni subsp. jejuni 81-176(95.5%)	nothing	42	42	42	42	2.9	67	22	ERX1582899	ERR1512130	ERS1230813	ERP016303
41921_campylobacter	Campylobacter jejuni subsp. jejuni 81-176(95.0%)	nothing	42	42	42	42	2	60	19	ERX1582900	ERR1512015	ERS1230814	ERP016303
41922_campylobacter	Campylobacter jejuni subsp. jejuni 81-176(95.5%)	nothing	42	42	42	42	2.38	79	22	ERX1582901	ERR1512112	ERS1230815	ERP016303
41932_campylobacter	Campylobacter jejuni subsp. jejuni 81-176(95.4%)	nothing	42	42	42	42	1.8	85	23	ERX1582910	ERR1512082	ERS1230824	ERP016303
64934_campylobacter	Campylobacter jejuni subsp. jejuni 81-176(95.3%)	nothing	42	42	42	42	3.4	122	22	ERX1582958	ERR1511852	ERS1230872	ERP016303
46077_campylobacter	Campylobacter jejuni subsp. jejuni 1854(92.7%)	nothing	441	441	441	441	2.91	61	17	ERX1582934	ERR1511888	ERS1230848	ERP016303
56946_campylobacter	Campylobacter jejuni 81116 uid58771(88.1%)	Salmonella enterica subsp I enterica(59.2%)	45	45	45	45	2.24	82	25	ERX1582947	ERR1511934	ERS1230861	ERP016303
62593_campylobacter	Campylobacter jejuni 81116 uid58771(86.3%)	nothing	45	45	45	45	2.46	70	21	ERX1582957	ERR1512020	ERS1230871	ERP016303
79045_campylobacter	Campylobacter jejuni 81116 uid58771(88.2%)	nothing	45	45	45	45	3.13	102	44	ERX1582977	ERR1511995	ERS1230891	ERP016303
72283_campylobacter	Campylobacter jejuni NCTC 11168 BN148 uid174152(86.1%)	nothing	46	46	46	46	10.8	80	26	ERX1582970	ERR1512153	ERS1230884	ERP016303
41928_campylobacter	Campylobacter jejuni S3 uid159533(78.4%)	nothing	460	460	460	460	1.66	62	22	ERX1582907	ERR1512120	ERS1230821	ERP016303
42038_campylobacter	Campylobacter jejuni subsp. jejuni 1997-14(80.1%)	nothing	464	464	464	464	2.2	81	25	ERX1582932	ERR1512011	ERS1230846	ERP016303
62588_campylobacter	Campylobacter jejuni NCTC 11168 BN148 uid174152(86.0%)	nothing	475	475	475	475	3.22	105	28	ERX1582956	ERR1511837	ERS1230870	ERP016303
41923_campylobacter	Campylobacter jejuni NCTC 11168 BN148 uid174152(85.8%)	nothing	48	48	48	48	2.78	70	23	ERX1582902	ERR1512066	ERS1230816	ERP016303
56948_campylobacter	Campylobacter jejuni NCTC 11168 BN148 uid174152(85.9%)	nothing	48	48	48	48	2.92	82	25	ERX1582949	ERR1512124	ERS1230863	ERP016303
56949_campylobacter	Campylobacter jejuni NCTC 11168 BN148 uid174152(85.8%)	nothing	48	48	48	48	2.17	59	25	ERX1582950	ERR1511911	ERS1230864	ERP016303
62586_campylobacter	Campylobacter jejuni NCTC 11168 BN148 uid174152(85.4%)	nothing	48	48	48	48	2.31	87	27	ERX1582955	ERR1512025	ERS1230869	ERP016303
79046_campylobacter	Campylobacter jejuni NCTC 11168 BN148 uid174152(84.6%)	nothing	48	48	48	48	2	98	28	ERX1582978	ERR1512127	ERS1230892	ERP016303
79048_campylobacter	Campylobacter jejuni NCTC 11168 BN148 uid174152(85.2%)	nothing	48	48	48	48	2.47	49	28	ERX1582979	ERR1512068	ERS1230893	ERP016303
79049_campylobacter	Campylobacter jejuni NCTC 11168 BN148 uid174152(78.3%)	nothing	49	49	49	49	3.99	80	27	ERX1582980	ERR1511898	ERS1230894	ERP016303
42018_campylobacter	Campylobacter jejuni subsp. jejuni 1997-14(86.8%)	nothing	5	5	5	5	1.8	97	27	ERX1582921	ERR1512013	ERS1230835	ERP016303
74275_campylobacter	Campylobacter jejuni subsp. jejuni 1997-14(86.8%)	nothing	5	5	5	5	3.57	114	39	ERX1582974	ERR1512017	ERS1230888	ERP016303
41926_campylobacter	Campylobacter jejuni NCTC 11168 BN148 uid174152(90.5%)	nothing	50	50	50	50	2.84	81	23	ERX1582905	ERR1511917	ERS1230819	ERP016303
41929_campylobacter	Campylobacter jejuni NCTC 11168 BN148 uid174152(89.4%)	nothing	50	50	50	50	3.19	70	27	ERX1582908	ERR1511952	ERS1230822	ERP016303
41937_campylobacter	Campylobacter jejuni NCTC 11168 BN148 uid174152(89.9%)	nothing	50	50	50	50	3.06	71	27	ERX1582915	ERR1512107	ERS1230829	ERP016303
42010_campylobacter	Campylobacter jejuni NCTC 11168 BN148 uid174152(90.0%)	nothing	50	50	50	50	2.45	53	24	ERX1582916	ERR1511931	ERS1230830	ERP016303
42011_campylobacter	Campylobacter jejuni NCTC 11168 BN148 uid174152(89.9%)	nothing	50	50	50	50	2.16	64	23	ERX1582917	ERR1511876	ERS1230831	ERP016303
42012_campylobacter	Campylobacter jejuni NCTC 11168 BN148 uid174152(89.9%)	nothing	50	50	50	50	2.19	73	24	ERX1582918	ERR1511935	ERS1230832	ERP016303
42013_campylobacter	Campylobacter jejuni NCTC 11168 BN148 uid174152(89.9%)	nothing	50	50	50	50	2.25	64	21	ERX1582919	ERR1511820	ERS1230833	ERP016303
42030_campylobacter	Campylobacter jejuni NCTC 11168 BN148 uid174152(89.9%)	nothing	50	50	50	50	1.45	164	51	ERX1582925	ERR1512088	ERS1230839	ERP016303
42031_campylobacter	Campylobacter jejuni NCTC 11168 BN148 uid174152(90.1%)	nothing	50	50	50	50	3.45	48	15	ERX1582926	ERR1512125	ERS1230840	ERP016303
42032_campylobacter	Campylobacter jejuni NCTC 11168 BN148 uid174152(90.7%)	Campylobacter coli LMG 23336(66.0%)	50	50	50	50	9.41	61	24	ERX1582927	ERR1512036	ERS1230841	ERP016303
42033_campylobacter	Campylobacter jejuni NCTC 11168 BN148 uid174152(90.2%)	nothing	50	50	50	50	2.41	66	24	ERX1582928	ERR1512014	ERS1230842	ERP016303
66848_campylobacter	Campylobacter jejuni NCTC 11168 BN148 uid174152(90.3%)	Campylobacter coli LMG 23336(30.8%)	50	50	50	50	13.13	80	30	ERX1582962	ERR1511842	ERS1230876	ERP016303
41925_campylobacter	Campylobacter jejuni S3 uid159533(79.4%)	nothing	51	51	51	51	1.89	60	20	ERX1582904	ERR1511841	ERS1230818	ERP016303
41924_campylobacter	Campylobacter jejuni NCTC 11168 BN148 uid174152(80.8%)	nothing	5136	5136	5136	5136	2.92	80	22	ERX1582903	ERR1511956	ERS1230817	ERP016303
41927_campylobacter	Campylobacter jejuni NCTC 11168 BN148 uid174152(80.7%)	nothing	5136	5136	5136	5136	2.51	76	23	ERX1582906	ERR1511884	ERS1230820	ERP016303
42035_campylobacter	Campylobacter jejuni NCTC 11168 BN148 uid174152(81.3%)	Acinetobacter lwoffii TG19636(41.6%)	5136	5136	5136	5136	2.14	78	25	ERX1582930	ERR1512058	ERS1230844	ERP016303
56950_campylobacter	Campylobacter jejuni NCTC 11168 BN148 uid174152(80.7%)	nothing	5136	5136	5136	5136	2.17	45	22	ERX1582951	ERR1512109	ERS1230865	ERP016303
60360_campylobacter	Campylobacter jejuni NCTC 11168 BN148 uid174152(80.6%)	nothing	5136	5136	5136	5136	2.12	138	39	ERX1582954	ERR1512142	ERS1230868	ERP016303
66851_campylobacter	Campylobacter jejuni NCTC 11168 BN148 uid174152(84.3%)	nothing	5136	5136	5136	5136	2.29	110	34	ERX1582964	ERR1511946	ERS1230878	ERP016303
74273_campylobacter	Salmonella enterica subsp I enterica(81.1%)	Campylobacter jejuni NCTC 11168 BN148 uid174152(80.7%)	5136	5136	5136	5136	2.62	127	48	ERX1582972	ERR1512092	ERS1230886	ERP016303
56952_campylobacter	Campylobacter coli LMG 23336 (86%)	nothing	5150	5150	5150	5150	3.6	67	16	ERX1582877	ERR1512151	ERS1230791	ERP016303
42020_campylobacter	Campylobacter jejuni subsp. jejuni 1997-14(84.5%)	nothing	524	524	524	524	2.61	117	33	ERX1582923	ERR1511965	ERS1230837	ERP016303
41935_campylobacter	Campylobacter jejuni NCTC 11168 BN148 uid174152(94.2%)	nothing	53	53	53	53	2.44	70	26	ERX1582913	ERR1512144	ERS1230827	ERP016303
41936_campylobacter	Campylobacter jejuni NCTC 11168 BN148 uid174152(94.2%)	nothing	53	53	53	53	2.21	102	27	ERX1582914	ERR1511959	ERS1230828	ERP016303
66850_campylobacter	Campylobacter jejuni NCTC 11168 BN148 uid174152(94.1%)	nothing	53	53	53	53	12.55	123	50	ERX1582963	ERR1511903	ERS1230877	ERP016303
67717_campylobacter	Campylobacter jejuni NCTC 11168 BN148 uid174152(78.2%)	nothing	574	574	574	574	11.58	81	22	ERX1582968	ERR1511923	ERS1230882	ERP016303
41919_campylobacter	Campylobacter jejuni NCTC 11168 BN148 uid174152(83.5%)	nothing	5812	5812	5812	5812	4.21	66	23	ERX1582898	ERR1511998	ERS1230812	ERP016303
69879_campylobacter	Campylobacter jejuni NCTC 11168 BN148 uid174152(86.6%)	nothing	6175	6175	6175	6175	11.83	28	19	ERX1582969	ERR1512064	ERS1230883	ERP016303
41933_campylobacter	Campylobacter jejuni subsp. jejuni LMG 9872(99.6%)	nothing	677	677	677	677	2.16	75	23	ERX1582911	ERR1511972	ERS1230825	ERP016303
42039_campylobacter	Campylobacter coli LMG 23336(87.9%)	nothing	7254	7254	7254	7254	1.88	77	19	ERX1582866	ERR1512072	ERS1230780	ERP016303
41918_campylobacter	Campylobacter jejuni subsp. jejuni P854(73.4%)	nothing	7330	7330	7330	7330	2.25	73	26	ERX1582897	ERR1511895	ERS1230811	ERP016303
66846_campylobacter	Campylobacter coli LMG 23336(91.5%)	nothing	7430	7430	7430	7430	3.87	77	22	ERX1582879	ERR1512118	ERS1230793	ERP016303
18867_campylobacter	Campylobacter coli LMG 23336(88.6%)	nothing	825	825	Undetermined	825	5.45	54	12	ERX1582868	ERR1511953	ERS1230782	ERP016303
42015_campylobacter	Campylobacter coli LMG 23336(89.4%)	nothing	827	827	827	827	2.56	54	12	ERX1582870	ERR1512004	ERS1230784	ERP016303
74280_campylobacter	Campylobacter coli LMG 23336(89.5%)	nothing	Undetermined	827	827	827	2.97	98	23	ERX1582883	ERR1512114	ERS1230797	ERP016303
66849_campylobacter	Campylobacter coli LMG 23336(89.3%)	nothing	828	828	828	828	4.28	66	17	ERX1582880	ERR1511866	ERS1230794	ERP016303
41931_campylobacter	Campylobacter coli LMG 23336(90.1%)	nothing	829	829	829	829	3.75	77	12	ERX1582869	ERR1511857	ERS1230783	ERP016303
56953_campylobacter	Campylobacter coli LMG 23336(83.7%)	Enterococcus faecalis TX0102(13.9%)	854	854	854	854	4	48	13	ERX1582878	ERR1512046	ERS1230792	ERP016303
66855_campylobacter	Campylobacter coli LMG 23336(88.3%)	nothing	860	860	860	860	3.17	92	23	ERX1582881	ERR1511989	ERS1230795	ERP016303
42037_campylobacter	Campylobacter coli LMG 23336(88.7%)	nothing	872	872	872	872	2.5	63	11	ERX1582873	ERR1512132	ERS1230787	ERP016303
73598_campylobacter	Campylobacter coli LMG 23336(85.7%)	nothing	887	887	887	887	2.99	65	15	ERX1582882	ERR1511827	ERS1230796	ERP016303
56945_campylobacter	Campylobacter jejuni NCTC 11168 BN148 uid174152(86.8%)	Enterococcus faecalis Symbioflor 1 uid183342(21.2%)	917	917	917	917	13.99	67	27	ERX1582946	ERR1511864	ERS1230860	ERP016303
56947_campylobacter	Campylobacter jejuni NCTC 11168 BN148 uid174152(86.8%)	nothing	917	917	917	917	9.21	66	24	ERX1582948	ERR1512026	ERS1230862	ERP016303
42016_campylobacter	Campylobacter jejuni NCTC 11168 BN148 uid174152(86.0%)	nothing	918	918	918	918	1.77	104	25	ERX1582920	ERR1512085	ERS1230834	ERP016303
41930_campylobacter	Campylobacter jejuni subsp. jejuni LMG 23223(77.4%)	nothing	990	990	990	990	2.81	84	21	ERX1582909	ERR1511902	ERS1230823	ERP016303
134145_streptococcus-pneumoniae	Streptococcus pneumoniae 5652-06(79.6%)	nothing	218	218	218	218	2.92	104	13	ERX1583138	ERR1511860	ERS1231052	ERP016303
131389_streptococcus-pneumoniae	Streptococcus pneumoniae 5652-06(80.1%)	nothing	698	698	698	698	3.64	49	3	ERX1583087	ERR1511912	ERS1231001	ERP016303
131390_streptococcus-pneumoniae	Streptococcus pneumoniae 5652-06(80.6%)	nothing	439	439	439	439	2.74	62	6	ERX1583088	ERR1511939	ERS1231002	ERP016303
131391_streptococcus-pneumoniae	Streptococcus pneumoniae 5652-06(79.5%)	nothing	1600	1600	1600	1600	3.8	55	4	ERX1583089	ERR1511932	ERS1231003	ERP016303
131392_streptococcus-pneumoniae	Streptococcus pneumoniae 5652-06(78.7%)	nothing	2522	2522	2522	2522	3.88	105	16	ERX1583090	ERR1512099	ERS1231004	ERP016303
131393_streptococcus-pneumoniae	Streptococcus pneumoniae 5652-06(79.5%)	nothing	405	405	405	405	2.86	65	10	ERX1583091	ERR1512012	ERS1231005	ERP016303
131394_streptococcus-pneumoniae	Streptococcus pneumoniae 5652-06(80.9%)	nothing	180	180	180	180	3.61	56	7	ERX1583092	ERR1512021	ERS1231006	ERP016303
137070_streptococcus-pneumoniae	Streptococcus pneumoniae 5652-06(80.5%)	nothing	1692	1692	1692	1692	3.79	62	9	ERX1583165	ERR1511870	ERS1231079	ERP016303
131395_streptococcus-pneumoniae	Streptococcus pneumoniae 5652-06(80.5%)	nothing	1692	1692	1692	1692	2.45	94	12	ERX1583093	ERR1512007	ERS1231007	ERP016303
131396_streptococcus-pneumoniae	Streptococcus pneumoniae 5652-06(78.9%)	nothing	53	53	53	53	3.85	73	6	ERX1583094	ERR1511904	ERS1231008	ERP016303
131397_streptococcus-pneumoniae	Streptococcus pneumoniae 5652-06(80.3%)	nothing	62	62	62	62	3.88	53	5	ERX1583095	ERR1511915	ERS1231009	ERP016303
131398_streptococcus-pneumoniae	Streptococcus pneumoniae 5652-06(80.5%)	nothing	3732	3732	3732	3732	1.9	97	10	ERX1583096	ERR1511822	ERS1231010	ERP016303
131399_streptococcus-pneumoniae	Streptococcus pneumoniae 5652-06(80.2%)	nothing	11137	11137	11137	11137	2.88	61	6	ERX1583097	ERR1511851	ERS1231011	ERP016303
131400_streptococcus-pneumoniae	Streptococcus pneumoniae 5652-06(79.7%)	nothing	193	193	193	193	2.97	44	5	ERX1583098	ERR1511843	ERS1231012	ERP016303
131401_streptococcus-pneumoniae	Streptococcus pneumoniae 5652-06(81.2%)	nothing	199	199	199	199	5.1	62	7	ERX1583099	ERR1511891	ERS1231013	ERP016303
131402_streptococcus-pneumoniae	Streptococcus pneumoniae 5652-06(80.1%)	nothing	698	698	698	698	4.4	53	6	ERX1583100	ERR1512061	ERS1231014	ERP016303
131403_streptococcus-pneumoniae	Streptococcus pneumoniae 5652-06(81.0%)	nothing	156	156	156	156	2.97	88	11	ERX1583101	ERR1511907	ERS1231015	ERP016303
131404_streptococcus-pneumoniae	Streptococcus pneumoniae 5652-06(81.3%)	nothing	276	276	276	276	2.33	104	16	ERX1583102	ERR1512022	ERS1231016	ERP016303
131405_streptococcus-pneumoniae	Streptococcus pneumoniae 5652-06(79.5%)	nothing	405	405	405	405	3.13	94	11	ERX1583103	ERR1511937	ERS1231017	ERP016303
131406_streptococcus-pneumoniae	Streptococcus pneumoniae 5652-06(81.3%)	nothing	3460	3460	3460	3460	2.53	101	11	ERX1583104	ERR1511828	ERS1231018	ERP016303
131407_streptococcus-pneumoniae	Streptococcus pneumoniae 5652-06(78.9%)	nothing	1475	1475	1475	1475	2.08	109	18	ERX1583105	ERR1511847	ERS1231019	ERP016303
131408_streptococcus-pneumoniae	Streptococcus pneumoniae 5652-06(80.9%)	nothing	460	460	460	460	2.27	98	11	ERX1583106	ERR1512148	ERS1231020	ERP016303
131409_streptococcus-pneumoniae	Streptococcus pneumoniae 5652-06(81.0%)	nothing	Novel	NOVEL	Novel	Novel	5.97	44	4	ERX1583107	ERR1512000	ERS1231021	ERP016303
131410_streptococcus-pneumoniae	Streptococcus pneumoniae 5652-06(80.5%)	nothing	1714	1714	1714	1714	2.6	58	6	ERX1583108	ERR1512131	ERS1231022	ERP016303
131411_streptococcus-pneumoniae	Streptococcus pneumoniae 5652-06(80.8%)	nothing	65	65	65	65	1.99	86	11	ERX1583109	ERR1512042	ERS1231023	ERP016303
131413_streptococcus-pneumoniae	Streptococcus pneumoniae 5652-06(78.6%)	nothing	191	191	191	191	2.6	55	6	ERX1583110	ERR1511826	ERS1231024	ERP016303
131414_streptococcus-pneumoniae	Streptococcus pneumoniae 5652-06(79.6%)	nothing	260	260	260	260	2.52	72	8	ERX1583111	ERR1511867	ERS1231025	ERP016303
131415_streptococcus-pneumoniae	Streptococcus pneumoniae 5652-06(81.4%)	nothing	199	199	199	199	3.6	69	6	ERX1583112	ERR1512078	ERS1231026	ERP016303
131416_streptococcus-pneumoniae	Streptococcus pneumoniae 5652-06(80.5%)	nothing	66	66	66	66	4.84	38	3	ERX1583113	ERR1511979	ERS1231027	ERP016303
131417_streptococcus-pneumoniae	Streptococcus pneumoniae 5652-06(79.5%)	nothing	306	306	306	306	4.71	43	5	ERX1583114	ERR1512133	ERS1231028	ERP016303
131418_streptococcus-pneumoniae	Streptococcus pneumoniae 5652-06(79.0%)	nothing	673	673	673	673	2.78	52	5	ERX1583115	ERR1512060	ERS1231029	ERP016303
131419_streptococcus-pneumoniae	Streptococcus pneumoniae 5652-06(80.1%)	nothing	698	698	698	698	2.59	59	7	ERX1583116	ERR1512100	ERS1231030	ERP016303
131420_streptococcus-pneumoniae	Streptococcus pneumoniae 5652-06(80.4%)	nothing	3732	3732	3732	3732	1.84	101	12	ERX1583117	ERR1511846	ERS1231031	ERP016303
131421_streptococcus-pneumoniae	Streptococcus pneumoniae 5652-06(80.5%)	nothing	199	199	199	199	2.97	66	8	ERX1583118	ERR1511879	ERS1231032	ERP016303
131422_streptococcus-pneumoniae	Streptococcus pneumoniae 5652-06(79.7%)	nothing	433	433	433	433	2.6	54	6	ERX1583119	ERR1511831	ERS1231033	ERP016303
131423_streptococcus-pneumoniae	Streptococcus pneumoniae 5652-06(81.1%)	nothing	235	235	235	235	2.82	69	9	ERX1583120	ERR1512003	ERS1231034	ERP016303
131424_streptococcus-pneumoniae	Streptococcus pneumoniae 5652-06(79.8%)	nothing	433	433	433	433	2.56	68	7	ERX1583121	ERR1512076	ERS1231035	ERP016303
137071_streptococcus-pneumoniae	Streptococcus pneumoniae 5652-06(78.7%)	nothing	191	191	191	191	3.05	92	10	ERX1583166	ERR1511825	ERS1231080	ERP016303
131425_streptococcus-pneumoniae	Streptococcus pneumoniae 5652-06(78.7%)	nothing	191	191	191	191	2.3	51	6	ERX1583122	ERR1511892	ERS1231036	ERP016303
131426_streptococcus-pneumoniae	Streptococcus pneumoniae 5652-06(80.6%)	nothing	9579	9579	9579	9579	3.23	61	6	ERX1583123	ERR1511893	ERS1231037	ERP016303
131427_streptococcus-pneumoniae	Streptococcus pneumoniae 5652-06(79.5%)	nothing	306	306	306	306	2.42	77	8	ERX1583124	ERR1511865	ERS1231038	ERP016303
131428_streptococcus-pneumoniae	Streptococcus pneumoniae 5652-06(79.5%)	nothing	218	218	218	218	3.33	34	4	ERX1583125	ERR1512116	ERS1231039	ERP016303
131430_streptococcus-pneumoniae	Streptococcus pneumoniae 5652-06(79.7%)	nothing	180	180	180	180	2.22	72	8	ERX1583126	ERR1511921	ERS1231040	ERP016303
131431_streptococcus-pneumoniae	Streptococcus pneumoniae 5652-06(79.4%)	nothing	100	100	100	100	2.4	83	8	ERX1583127	ERR1511964	ERS1231041	ERP016303
131432_streptococcus-pneumoniae	Streptococcus pneumoniae 5652-06(78.9%)	nothing	673	673	673	673	3.15	76	7	ERX1583128	ERR1511963	ERS1231042	ERP016303
131433_streptococcus-pneumoniae	Streptococcus pneumoniae 5652-06(81.0%)	nothing	247	247	247	247	3	66	7	ERX1583129	ERR1512074	ERS1231043	ERP016303
134137_streptococcus-pneumoniae	Streptococcus pneumoniae 5652-06(80.5%)	nothing	63	63	63	63	3.31	104	14	ERX1583133	ERR1511950	ERS1231047	ERP016303
134147_streptococcus-pneumoniae	Streptococcus pneumoniae 5652-06(79.4%)	nothing	191	191	191	191	2.63	91	11	ERX1583140	ERR1511958	ERS1231054	ERP016303
137072_streptococcus-pneumoniae	Streptococcus pneumoniae 5652-06(79.8%)	nothing	433	433	433	433	3.42	70	9	ERX1583167	ERR1511878	ERS1231081	ERP016303
139401_streptococcus-pneumoniae	Streptococcus pneumoniae 5652-06(79.4%)	nothing	306	306	306	306	2.88	93	11	ERX1583168	ERR1512090	ERS1231082	ERP016303
134138_streptococcus-pneumoniae	Streptococcus pneumoniae 5652-06(80.1%)	nothing	392	392	392	392	2.72	103	12	ERX1583134	ERR1512086	ERS1231048	ERP016303
134178_streptococcus-pneumoniae	Streptococcus pneumoniae 5652-06(80.5%)	nothing	66	66	66	66	3.13	111	13	ERX1583144	ERR1511871	ERS1231058	ERP016303
134175_streptococcus-pneumoniae	Streptococcus pneumoniae 5652-06(79.7%)	nothing	433	433	433	433	2.96	73	11	ERX1583142	ERR1511886	ERS1231056	ERP016303
134204_streptococcus-pneumoniae	Streptococcus pneumoniae 5652-06(80.5%)	nothing	1692	1692	1692	1692	3.33	84	9	ERX1583158	ERR1512059	ERS1231072	ERP016303
134206_streptococcus-pneumoniae	Streptococcus pneumoniae 5652-06(79.5%)	nothing	306	306	306	306	2.31	82	11	ERX1583160	ERR1511977	ERS1231074	ERP016303
134197_streptococcus-pneumoniae	Streptococcus pneumoniae 5652-06(79.5%)	nothing	100	100	100	100	3.31	96	12	ERX1583154	ERR1512123	ERS1231068	ERP016303
134200_streptococcus-pneumoniae	Streptococcus pneumoniae 5652-06(80.3%)	nothing	62	62	62	62	2.88	108	13	ERX1583155	ERR1511889	ERS1231069	ERP016303
134184_streptococcus-pneumoniae	Streptococcus pneumoniae 5652-06(78.8%)	nothing	53	53	53	53	3.28	112	15	ERX1583145	ERR1511992	ERS1231059	ERP016303
134187_streptococcus-pneumoniae	Streptococcus pneumoniae 5652-06(80.4%)	nothing	62	62	62	62	2.67	100	14	ERX1583147	ERR1512034	ERS1231061	ERP016303
134207_streptococcus-pneumoniae	Streptococcus pneumoniae 5652-06(79.7%)	nothing	180	180	180	180	3.08	91	12	ERX1583161	ERR1511887	ERS1231075	ERP016303
134210_streptococcus-pneumoniae	Streptococcus pneumoniae 5652-06(80.7%)	nothing	246	246	246	246	2.6	99	14	ERX1583164	ERR1512045	ERS1231078	ERP016303
134191_streptococcus-pneumoniae	Streptococcus pneumoniae 5652-06(80.0%)	nothing	193	193	193	193	2.94	94	13	ERX1583149	ERR1512106	ERS1231063	ERP016303
134194_streptococcus-pneumoniae	Streptococcus pneumoniae 5652-06(79.5%)	nothing	218	218	218	218	2.37	124	14	ERX1583151	ERR1512037	ERS1231065	ERP016303
134196_streptococcus-pneumoniae	Streptococcus pneumoniae 5652-06(80.1%)	nothing	Undetermined	58	58	58	2.74	66	10	ERX1583153	ERR1512101	ERS1231067	ERP016303
134195_streptococcus-pneumoniae	Streptococcus pneumoniae 5652-06(79.6%)	nothing	60	60	60	60	2.65	95	11	ERX1583152	ERR1511978	ERS1231066	ERP016303
134202_streptococcus-pneumoniae	Streptococcus pneumoniae 5652-06(80.5%)	nothing	62	62	62	62	2.88	105	12	ERX1583157	ERR1511933	ERS1231071	ERP016303
134201_streptococcus-pneumoniae	Streptococcus pneumoniae 5652-06(79.5%)	nothing	309	309	309	309	2.75	113	14	ERX1583156	ERR1512005	ERS1231070	ERP016303
134208_streptococcus-pneumoniae	Streptococcus pneumoniae 5652-06(80.5%)	nothing	1262	1262	1262	1262	2.16	150	16	ERX1583162	ERR1511836	ERS1231076	ERP016303
134205_streptococcus-pneumoniae	Streptococcus pneumoniae 5652-06(78.7%)	nothing	191	191	191	191	3.25	112	15	ERX1583159	ERR1512035	ERS1231073	ERP016303
134186_streptococcus-pneumoniae	Streptococcus pneumoniae 5652-06(78.7%)	nothing	Undetermined	191	191	191	2.9	110	13	ERX1583146	ERR1512049	ERS1231060	ERP016303
134209_streptococcus-pneumoniae	Streptococcus pneumoniae 5652-06(79.0%)	nothing	673	673	673	673	2.3	130	17	ERX1583163	ERR1512031	ERS1231077	ERP016303
134192_streptococcus-pneumoniae	Streptococcus pneumoniae 5652-06(79.1%)	nothing	1377	1377	1377	1377	2.5	99	15	ERX1583150	ERR1511920	ERS1231064	ERP016303
134190_streptococcus-pneumoniae	Streptococcus pneumoniae 5652-06(78.9%)	nothing	673	673	673	673	2.22	125	15	ERX1583148	ERR1512055	ERS1231062	ERP016303
134177_streptococcus-pneumoniae	Streptococcus pneumoniae 5652-06(78.7%)	nothing	191	191	191	191	4.51	134	17	ERX1583143	ERR1512098	ERS1231057	ERP016303
134140_streptococcus-pneumoniae	Streptococcus pneumoniae 5652-06(79.0%)	nothing	1600	1600	1600	1600	2.61	85	11	ERX1583135	ERR1511999	ERS1231049	ERP016303
134141_streptococcus-pneumoniae	Streptococcus pneumoniae 5652-06(79.5%)	nothing	408	408	408	408	3	79	9	ERX1583136	ERR1511987	ERS1231050	ERP016303
134133_streptococcus-pneumoniae	Streptococcus pneumoniae 5652-06(78.6%)	nothing	191	191	191	191	3.33	79	10	ERX1583130	ERR1512056	ERS1231044	ERP016303
139420_streptococcus-pneumoniae	Streptococcus pneumoniae 5652-06(78.6%)	nothing	191	191	191	191	3.26	111	11	ERX1583169	ERR1512001	ERS1231083	ERP016303
134135_streptococcus-pneumoniae	Streptococcus pneumoniae 5652-06(79.0%)	nothing	3741	3741	3741	3741	4.17	98	9	ERX1583131	ERR1511853	ERS1231045	ERP016303
134136_streptococcus-pneumoniae	Streptococcus pneumoniae 5652-06(80.4%)	nothing	1692	1692	1692	1692	2.8	87	10	ERX1583132	ERR1511984	ERS1231046	ERP016303
134144_streptococcus-pneumoniae	Streptococcus pneumoniae 5652-06(80.6%)	nothing	66	66	66	66	4	92	10	ERX1583137	ERR1512053	ERS1231051	ERP016303
134146_streptococcus-pneumoniae	Streptococcus pneumoniae 5652-06(81.2%)	nothing	199	199	199	199	3.95	69	12	ERX1583139	ERR1511994	ERS1231053	ERP016303
134151_streptococcus-pneumoniae	Streptococcus pneumoniae 5652-06(79.3%)	nothing	191	191	191	191	4.91	89	12	ERX1583141	ERR1512091	ERS1231055	ERP016303
305_streptococcus-pneumoniae	Streptococcus pneumoniae 5652-06(80.7%)	nothing	1232	1232	1232	1232	3.92	95	12	ERX1583170	ERR1512134	ERS1231084	ERP016303
585_streptococcus-pneumoniae	Streptococcus pneumoniae 5652-06(78.7%)	nothing	191	191	191	191	3.91	101	11	ERX1583182	ERR1511859	ERS1231096	ERP016303
359_streptococcus-pneumoniae	Streptococcus pneumoniae 5652-06(79.7%)	nothing	9	9	9	9	5.08	41	7	ERX1583174	ERR1511919	ERS1231088	ERP016303
355_streptococcus-pneumoniae	Streptococcus pneumoniae 5652-06(81.0%)	nothing	156	156	156	156	4.68	78	10	ERX1583173	ERR1511880	ERS1231087	ERP016303
318_streptococcus-pneumoniae	Streptococcus pneumoniae 5652-06(80.3%)	nothing	439	439	439	439	12.5	9	10	ERX1583171	ERR1511951	ERS1231085	ERP016303
420_streptococcus-pneumoniae	Staphylococcus aureus 04 02981 uid161969(83.2%)	Streptococcus pneumoniae 5652-06(80.6%)	*4296	*4296	4296	4296	17.39	11	3	ERX1583179	ERR1512016	ERS1231093	ERP016303
381_streptococcus-pneumoniae	Streptococcus pneumoniae 5652-06(80.0%)	nothing	113	113	113	113	5.33	51	4	ERX1583176	ERR1511905	ERS1231090	ERP016303
362_streptococcus-pneumoniae	Streptococcus pneumoniae 5652-06(79.9%)	nothing	*311	*311	311	1237*?	16.67	6	3	ERX1583175	ERR1511957	ERS1231089	ERP016303
333_streptococcus-pneumoniae	Streptococcus pneumoniae 5652-06(79.4%)	nothing	4326	4326	4326	4326	4.32	53	9	ERX1583172	ERR1512069	ERS1231086	ERP016303
587_streptococcus-pneumoniae	Streptococcus pneumoniae 5652-06(80.8%)	nothing	4435	4435	4435	4435	5.56	65	8	ERX1583183	ERR1511980	ERS1231097	ERP016303
416_streptococcus-pneumoniae	Streptococcus pneumoniae 5652-06(80.6%)	nothing	3122	3122	3122	3122	10.34	50	4	ERX1583177	ERR1512040	ERS1231091	ERP016303
747_streptococcus-pneumoniae	Streptococcus pneumoniae 5652-06(81.0%)	nothing	156	156	156	156	3.37	91	12	ERX1583184	ERR1512033	ERS1231098	ERP016303
583_streptococcus-pneumoniae	Streptococcus pneumoniae 5652-06(80.1%)	nothing	2481	2481	2481	2481	5.11	89	11	ERX1583180	ERR1511838	ERS1231094	ERP016303
417_streptococcus-pneumoniae	Streptococcus pneumoniae 5652-06(80.1%)	nothing	3736	3736	3736	3736	4.63	73	8	ERX1583178	ERR1511947	ERS1231092	ERP016303
584_streptococcus-pneumoniae	Streptococcus pneumoniae 5652-06(79.8%)	nothing	4205	4205	4205	4205	5.26	43	7	ERX1583181	ERR1511926	ERS1231095	ERP016303
366-H11-2_staphylococcus-aureus	Staphylococcus aureus 04 02981 uid161969(82.2%)	nothing	15	15	15	15	3.67	54	8	ERX1583048	ERR1512044	ERS1230962	ERP016303
367-A12-2_staphylococcus-aureus	Staphylococcus aureus subsp. aureus IS-105(98.6%)	nothing	22	22	22	22	5.66	48	11	ERX1583049	ERR1511908	ERS1230963	ERP016303
368-B12-2_staphylococcus-aureus	Staphylococcus aureus O46(93.7%)	nothing	130	130	130	130	5.08	43	8	ERX1583050	ERR1512095	ERS1230964	ERP016303
369-C12-2_staphylococcus-aureus	Staphylococcus aureus O46(82.4%)	nothing	121	121	121	121	4.11	62	12	ERX1583051	ERR1511983	ERS1230965	ERP016303
244-F0-2_staphylococcus-aureus	Staphylococcus aureus 04 02981 uid161969(82.7%)	nothing	199	199	199	199	4.63	70	10	ERX1582989	ERR1511873	ERS1230903	ERP016303
267-E1-2_staphylococcus-aureus	Staphylococcus aureus 04 02981 uid161969(84.0%)	nothing	8	8	8	8	4.86	85	12	ERX1583005	ERR1511986	ERS1230919	ERP016303
370-D12-2_staphylococcus-aureus	Staphylococcus aureus O46(82.5%)	nothing	121	121	121	121	5.71	55	11	ERX1583052	ERR1511845	ERS1230966	ERP016303
245-G0-2_staphylococcus-aureus	Staphylococcus aureus O46(81.5%)	nothing	425	425	425	425	4.17	64	9	ERX1582990	ERR1511960	ERS1230904	ERP016303
240-B0-2_staphylococcus-aureus	Staphylococcus aureus O46(93.8%)	nothing	130	130	130	130	4.17	44	9	ERX1582987	ERR1511970	ERS1230901	ERP016303
246-H0-2_staphylococcus-aureus	Staphylococcus aureus O46(80.7%)	nothing	425	425	425	425	5.93	53	8	ERX1582991	ERR1511928	ERS1230905	ERP016303
241-C0-2_staphylococcus-aureus	Staphylococcus aureus O46(93.6%)	nothing	130	130	130	130	4.48	53	10	ERX1582988	ERR1512062	ERS1230902	ERP016303
371-E12-2_staphylococcus-aureus	Staphylococcus aureus 04 02981 uid161969(96.2%)	nothing	novel	novel	novel	novel	4.21	46	11	ERX1583053	ERR1511922	ERS1230967	ERP016303
c-F12-2_staphylococcus-aureus	Staphylococcus aureus 04 02981 uid161969(84.6%)	nothing	361	361	361	361	3.97	72	13	ERX1583054	ERR1512113	ERS1230968	ERP016303
247-A0-2_staphylococcus-aureus	Staphylococcus aureus O46(94.0%)	nothing	1945	1945	1945	1945	3.68	64	9	ERX1582992	ERR1512027	ERS1230906	ERP016303
373-G12-2_staphylococcus-aureus	Staphylococcus aureus 04 02981 uid161969(84.3%)	nothing	8	8	8	8	5.38	43	10	ERX1583055	ERR1511821	ERS1230969	ERP016303
248-B0-2_staphylococcus-aureus	Staphylococcus aureus O46(80.5%)	nothing	1946	1946	1946	1946	4.65	59	9	ERX1582993	ERR1511834	ERS1230907	ERP016303
374-H12-2_staphylococcus-aureus	Staphylococcus aureus M013 uid88065(68.2%)	nothing	152	152	152	152	3.79	65	11	ERX1583056	ERR1511881	ERS1230970	ERP016303
951-2_staphylococcus-aureus	Staphylococcus aureus subsp. aureus CIG1524(97.8%)	nothing	2032	2032	2032	2032	3.57	47	12	ERX1583085	ERR1512149	ERS1230999	ERP016303
141-1_staphylococcus-aureus	Staphylococcus aureus MSHR1132 uid89393(83.4%)	Streptococcus pneumoniae 5652-06(77.3%)	2198	2198	2198	2198	2.79	44	12	ERX1582982	ERR1511909	ERS1230896	ERP016303
463-2_staphylococcus-aureus	Staphylococcus aureus 04 02981 uid161969(84.1%)	nothing	88	88	88	88	1.73	85	10	ERX1583081	ERR1512093	ERS1230995	ERP016303
959-1_staphylococcus-aureus	Staphylococcus aureus 04 02981 uid161969(82.8%)	nothing	582	582	582	582	3.82	42	9	ERX1583086	ERR1512047	ERS1231000	ERP016303
142-1_staphylococcus-aureus	Staphylococcus aureus O46(81.1%)	nothing	2179	2179	2179	2179	3.77	43	9	ERX1582983	ERR1511966	ERS1230897	ERP016303
333-G07-2_staphylococcus-aureus	Staphylococcus aureus 04 02981 uid161969(82.0%)	nothing	15	15	15	15	3.88	30	8	ERX1583047	ERR1511976	ERS1230961	ERP016303
249-C0-2_staphylococcus-aureus	Staphylococcus aureus MSHR1132 uid89393(82.9%)	nothing	2198	2198	2198	2198	3.95	49	7	ERX1582994	ERR1512143	ERS1230908	ERP016303
327-A07-2_staphylococcus-aureus	Staphylococcus aureus 04 02981 uid161969(84.9%)	nothing	8	8	8	8	4.65	36	10	ERX1583046	ERR1512048	ERS1230960	ERP016303
467-2_staphylococcus-aureus	Staphylococcus aureus 04 02981 uid161969(83.5%)	nothing	6	6	6	6	3.45	45	9	ERX1583082	ERR1511858	ERS1230996	ERP016303
250-D0-2_staphylococcus-aureus	Staphylococcus aureus 04 02981 uid161969(83.2%)	nothing	97	97	97	97	4.39	58	11	ERX1582995	ERR1511824	ERS1230909	ERP016303
252-F0-2_staphylococcus-aureus	Staphylococcus aureus MSHR1132 uid89393(86.1%)	nothing	2250	2250	2250	2250	4.27	34	8	ERX1582996	ERR1511991	ERS1230910	ERP016303
143-1_staphylococcus-aureus	Staphylococcus epidermidis NIH04003(89.2%)	Staphylococcus aureus 04 02981 uid161969(82.2%)	*80	*80	80	80	21.05	13	5	ERX1582984	ERR1511913	ERS1230898	ERP016303
253-G0-2_staphylococcus-aureus	Staphylococcus aureus MSHR1132 uid89393(83.2%)	nothing	2198	2198	2198	2198	3.61	42	8	ERX1582997	ERR1512080	ERS1230911	ERP016303
254-H0-2_staphylococcus-aureus	Staphylococcus aureus MSHR1132 uid89393(86.0%)	nothing	2250	2250	2250	2250	4.39	28	7	ERX1582998	ERR1512115	ERS1230912	ERP016303
255-A1-2_staphylococcus-aureus	Staphylococcus aureus 71193 uid162141(98.7%)	nothing	1232	1232	1232	1232	4.35	50	8	ERX1582999	ERR1512057	ERS1230913	ERP016303
144-1_staphylococcus-aureus	Staphylococcus aureus MSHR1132 uid89393(82.2%)	nothing	1223	1223	1223	1223	3.13	31	8	ERX1582985	ERR1511967	ERS1230899	ERP016303
279-A01-2_staphylococcus-aureus	Staphylococcus aureus subsp. aureus EMRSA16(92.6%)	nothing	30	30	30	30	3.95	56	9	ERX1583006	ERR1511861	ERS1230920	ERP016303
280-B01-2_staphylococcus-aureus	Staphylococcus aureus 04 02981 uid161969(81.6%)	nothing	239	239	239	239	4.76	40	8	ERX1583007	ERR1512104	ERS1230921	ERP016303
256-B1-2_staphylococcus-aureus	Staphylococcus aureus 71193 uid162141(97.7%)	nothing	398	398	398	398	5.05	53	8	ERX1583000	ERR1512065	ERS1230914	ERP016303
378-2_staphylococcus-aureus	Staphylococcus aureus 04 02981 uid161969(84.1%)	nothing	154	154	154	154	2.13	50	11	ERX1583057	ERR1511973	ERS1230971	ERP016303
391-1_staphylococcus-aureus	Staphylococcus aureus M013 uid88065(85.5%)	nothing	50	50	50	50	2.78	37	7	ERX1583058	ERR1512029	ERS1230972	ERP016303
394-2_staphylococcus-aureus	Escherichia coli K 12 substr W3110 uid161931(84.2%)	Staphylococcus aureus 04 02981 uid161969(83.5%)	80	80	80	80	3.45	25	8	ERX1583059	ERR1511910	ERS1230973	ERP016303
400-1_staphylococcus-aureus	Staphylococcus aureus 04 02981 uid161969(82.3%)	nothing	101	101	101	101	3.7	50	11	ERX1583060	ERR1512083	ERS1230974	ERP016303
411-2_staphylococcus-aureus	Staphylococcus aureus subsp. aureus CIG1524(97.5%)	nothing	45	45	45	45	3.52	44	9	ERX1583061	ERR1511877	ERS1230975	ERP016303
853-1_staphylococcus-aureus	Staphylococcus aureus O46(81.9%)	nothing	121	121	121	121	4.04	60	8	ERX1583083	ERR1512139	ERS1230997	ERP016303
854-2_staphylococcus-aureus	Staphylococcus aureus subsp. aureus EMRSA16(93.4%)	nothing	30	30	30	30	3.33	29	10	ERX1583084	ERR1512152	ERS1230998	ERP016303
283-E01-1_staphylococcus-aureus	Staphylococcus aureus M013 uid88065(84.7%)	nothing	49	49	49	49	3.08	41	12	ERX1583008	ERR1511885	ERS1230922	ERP016303
284-F01-2_staphylococcus-aureus	Staphylococcus aureus 04 02981 uid161969(95.6%)	nothing	228	228	228	228	3.26	44	9	ERX1583009	ERR1512121	ERS1230923	ERP016303
285-G01-1_staphylococcus-aureus	Staphylococcus aureus 04 02981 uid161969(98.3%)	nothing	225	225	225	225	3.03	43	12	ERX1583010	ERR1512111	ERS1230924	ERP016303
258-D1-2_staphylococcus-aureus	Staphylococcus aureus 71193 uid162141(97.7%)	nothing	398	398	398	398	5.26	49	10	ERX1583001	ERR1512070	ERS1230915	ERP016303
286-H01-2_staphylococcus-aureus	Staphylococcus aureus 04 02981 uid161969(96.6%)	nothing	111	111	111	111	4.55	35	9	ERX1583011	ERR1511899	ERS1230925	ERP016303
287-A02-2_staphylococcus-aureus	Staphylococcus aureus subsp. aureus CIG1524(97.4%)	nothing	45	45	45	45	2.65	43	10	ERX1583012	ERR1511924	ERS1230926	ERP016303
288-B02-2_staphylococcus-aureus	Staphylococcus aureus 04 02981 uid161969(83.8%)	nothing	72	72	72	72	4.35	42	10	ERX1583013	ERR1511868	ERS1230927	ERP016303
289-C02-2_staphylococcus-aureus	Staphylococcus aureus 04 02981 uid161969(84.9%)	nothing	772	772	772	772	3.91	28	9	ERX1583014	ERR1511897	ERS1230928	ERP016303
290-D02-2_staphylococcus-aureus	Staphylococcus aureus JKD6159 uid159691(99.9%)	nothing	93	93	93	93	4	22	9	ERX1583015	ERR1512051	ERS1230929	ERP016303
291-E02-2_staphylococcus-aureus	Staphylococcus aureus 04 02981 uid161969(84.3%)	nothing	88	88	88	88	3.75	29	9	ERX1583016	ERR1512128	ERS1230930	ERP016303
292-F02-2_staphylococcus-aureus	Staphylococcus aureus O46(93.8%)	nothing	1944	1944	1944	1944	3.23	32	8	ERX1583017	ERR1511949	ERS1230931	ERP016303
293-G02-2_staphylococcus-aureus	Staphylococcus aureus O46(80.3%)	nothing	1943	1943	1943	1943	4.95	35	10	ERX1583018	ERR1511823	ERS1230932	ERP016303
294-H02-2_staphylococcus-aureus	Staphylococcus aureus M013 uid88065(84.8%)	nothing	1957	1957	1957	1957	3.23	64	12	ERX1583019	ERR1511874	ERS1230933	ERP016303
259-E1-2_staphylococcus-aureus	Staphylococcus aureus 04 02981 uid161969(83.8%)	nothing	9	9	9	9	5.17	39	9	ERX1583002	ERR1512024	ERS1230916	ERP016303
296-B03-2_staphylococcus-aureus	Staphylococcus aureus 04 02981 uid161969(82.8%)	nothing	101	101	101	101	5.19	30	13	ERX1583020	ERR1512146	ERS1230934	ERP016303
297-C03-2_staphylococcus-aureus	Staphylococcus aureus 04 02981 uid161969(84.3%)	nothing	20	20	20	20	2.96	49	10	ERX1583021	ERR1512032	ERS1230935	ERP016303
299-E03-2_staphylococcus-aureus	Staphylococcus aureus 04 02981 uid161969(82.8%)	nothing	630	630	630	630	3.39	50	10	ERX1583022	ERR1512084	ERS1230936	ERP016303
301-G03-2_staphylococcus-aureus	Staphylococcus aureus 04 02981 uid161969(96.4%)	nothing	5	5	5	5	3.7	50	8	ERX1583023	ERR1511890	ERS1230937	ERP016303
302-H03-2_staphylococcus-aureus	Staphylococcus aureus 04 02981 uid161969(83.5%)	nothing	8	8	8	8	4	12	6	ERX1583024	ERR1511940	ERS1230938	ERP016303
303-A04-2_staphylococcus-aureus	Staphylococcus aureus 04 02981 uid161969(83.8%)	nothing	2415	2415	2415	2415	4.44	42	10	ERX1583025	ERR1512077	ERS1230939	ERP016303
304-B04-2_staphylococcus-aureus	Staphylococcus aureus 04 02981 uid161969(83.5%)	nothing	2416	2416	2416	2416	3.61	43	11	ERX1583026	ERR1511862	ERS1230940	ERP016303
305-C04-2_staphylococcus-aureus	Staphylococcus aureus 04 02981 uid161969(83.8%)	nothing	2417	2417	2417	2417	4.55	38	10	ERX1583027	ERR1511875	ERS1230941	ERP016303
306-D04-2_staphylococcus-aureus	Staphylococcus aureus 04 02981 uid161969(83.9%)	nothing	8	8	8	8	2.88	37	9	ERX1583028	ERR1512067	ERS1230942	ERP016303
307-E04-2_staphylococcus-aureus	Staphylococcus aureus 04 02981 uid161969(82.9%)	nothing	8	8	8	8	3.54	50	11	ERX1583029	ERR1512030	ERS1230943	ERP016303
308-F04-2_staphylococcus-aureus	Staphylococcus aureus 04 02981 uid161969(82.8%)	nothing	8	8	8	8	2.86	32	10	ERX1583030	ERR1511993	ERS1230944	ERP016303
309-G04-2_staphylococcus-aureus	Staphylococcus aureus 04 02981 uid161969(83.8%)	nothing	8	8	8	8	3.51	45	12	ERX1583031	ERR1511819	ERS1230945	ERP016303
310-H04-2_staphylococcus-aureus	Staphylococcus aureus 04 02981 uid161969(83.6%)	nothing	8	8	8	8	2.7	40	12	ERX1583032	ERR1511835	ERS1230946	ERP016303
311-A05-2_staphylococcus-aureus	Staphylococcus aureus 04 02981 uid161969(82.7%)	nothing	1	1	1	1	3.77	37	12	ERX1583033	ERR1511990	ERS1230947	ERP016303
312-B05-2_staphylococcus-aureus	Staphylococcus aureus 04 02981 uid161969(82.1%)	nothing	1	1	1	1	4.44	25	8	ERX1583034	ERR1511981	ERS1230948	ERP016303
313-C05-2_staphylococcus-aureus	Staphylococcus aureus 04 02981 uid161969(83.0%)	nothing	3	3	3	3	4.44	43	12	ERX1583035	ERR1511968	ERS1230949	ERP016303
314-D05-2_staphylococcus-aureus	Staphylococcus aureus 04 02981 uid161969(83.6%)	nothing	1	1	1	1	5.13	34	10	ERX1583036	ERR1511974	ERS1230950	ERP016303
315-E05-2_staphylococcus-aureus	Staphylococcus aureus 04 02981 uid161969(83.1%)	nothing	1	1	1	1	6.25	45	10	ERX1583037	ERR1511844	ERS1230951	ERP016303
316-F05-2_staphylococcus-aureus	Staphylococcus aureus 04 02981 uid161969(83.0%)	nothing	1	1	1	1	3.9	28	9	ERX1583038	ERR1511996	ERS1230952	ERP016303
317-G05-2_staphylococcus-aureus	Staphylococcus aureus 04 02981 uid161969(83.1%)	nothing	1	1	1	1	2.86	53	11	ERX1583039	ERR1512097	ERS1230953	ERP016303
318-H05-2_staphylococcus-aureus	Staphylococcus aureus 04 02981 uid161969(83.1%)	nothing	1	1	1	1	2.63	33	11	ERX1583040	ERR1512102	ERS1230954	ERP016303
319-A06-2_staphylococcus-aureus	Staphylococcus aureus 04 02981 uid161969(83.4%)	nothing	2418	2418	2418	2418	3.28	47	12	ERX1583041	ERR1512089	ERS1230955	ERP016303
320-B06-2_staphylococcus-aureus	Staphylococcus aureus 04 02981 uid161969(83.0%)	nothing	1	1	1	1	2.63	38	9	ERX1583042	ERR1512010	ERS1230956	ERP016303
321-C06-2_staphylococcus-aureus	Staphylococcus aureus 04 02981 uid161969(82.7%)	nothing	1	1	1	1	2.82	34	11	ERX1583043	ERR1512096	ERS1230957	ERP016303
322-D06-2_staphylococcus-aureus	Staphylococcus aureus 04 02981 uid161969(83.3%)	nothing	1	1	1	1	3.3	25	7	ERX1583044	ERR1511855	ERS1230958	ERP016303
323-E06-2_staphylococcus-aureus	Staphylococcus aureus 04 02981 uid161969(84.0%)	nothing	6	6	6	6	3.25	35	11	ERX1583045	ERR1512147	ERS1230959	ERP016303
423-2_staphylococcus-aureus	Staphylococcus aureus 04 02981 uid161969(83.6%)	nothing	6	6	6	6	4.76	67	11	ERX1583062	ERR1512119	ERS1230976	ERP016303
424-1_staphylococcus-aureus	Staphylococcus aureus 04 02981 uid161969(83.4%)	nothing	1	1	1	1	6.4	33	9	ERX1583063	ERR1511848	ERS1230977	ERP016303
425-2_staphylococcus-aureus	Staphylococcus aureus 04 02981 uid161969(83.3%)	nothing	1	1	1	1	9.73	43	9	ERX1583064	ERR1512006	ERS1230978	ERP016303
426-2_staphylococcus-aureus	Staphylococcus aureus 04 02981 uid161969(83.2%)	Streptococcus pneumoniae 5652-06(80.6%)	12	12	12	12	5.08	31	6	ERX1583065	ERR1511988	ERS1230979	ERP016303
427-2_staphylococcus-aureus	Staphylococcus aureus 04 02981 uid161969(83.1%)	nothing	12	12	12	12	3.33	37	12	ERX1583066	ERR1511929	ERS1230980	ERP016303
428-2_staphylococcus-aureus	Staphylococcus aureus 04 02981 uid161969(82.8%)	nothing	389	389	389	389	6.85	65	13	ERX1583067	ERR1512043	ERS1230981	ERP016303
429-2_staphylococcus-aureus	Staphylococcus aureus 04 02981 uid161969	nothing	389	389	389	389	4.44	48	11	ERX1583068	ERR1512052	ERS1230982	ERP016303
430-1_staphylococcus-aureus	Staphylococcus aureus 04 02981 uid161969(82.7%)	nothing	389	389	389	389	3.03	58	11	ERX1583069	ERR1511945	ERS1230983	ERP016303
431-1_staphylococcus-aureus	Staphylococcus aureus 04 02981 uid161969(82.7%)	nothing	2419	2419	2419	2419	3.36	72	11	ERX1583070	ERR1512103	ERS1230984	ERP016303
432-1_staphylococcus-aureus	Staphylococcus aureus 04 02981 uid161969(82.7%)	nothing	389	389	389	389	2.5	55	10	ERX1583071	ERR1511961	ERS1230985	ERP016303
433-2_staphylococcus-aureus	Staphylococcus aureus subsp. aureus CIG1524(96.6%)	nothing	45	45	45	45	2.41	68	11	ERX1583072	ERR1511883	ERS1230986	ERP016303
434-2_staphylococcus-aureus	Staphylococcus aureus O46(81.2%)	nothing	425	425	425	425	4.17	46	12	ERX1583073	ERR1511894	ERS1230987	ERP016303
435-1_staphylococcus-aureus	Staphylococcus aureus O46(82.9%)	nothing	425	425	425	425	3.45	49	12	ERX1583074	ERR1512008	ERS1230988	ERP016303
436-1_staphylococcus-aureus	Staphylococcus aureus O46(83.1%)	nothing	2420	2420	2420	2420	2.38	52	10	ERX1583075	ERR1512073	ERS1230989	ERP016303
437-2_staphylococcus-aureus	Staphylococcus aureus O46 (81.4%)	nothing	425	425	425	425	2.84	53	10	ERX1583076	ERR1512028	ERS1230990	ERP016303
438-1_staphylococcus-aureus	Staphylococcus aureus subsp. aureus EMRSA16(96.4%)	nothing	30	30	30	30	3.37	52	10	ERX1583077	ERR1512039	ERS1230991	ERP016303
439-2_staphylococcus-aureus	Staphylococcus aureus subsp. aureus EMRSA16(95.9%)	nothing	30	30	30	30	3.94	64	12	ERX1583078	ERR1512023	ERS1230992	ERP016303
440-1_staphylococcus-aureus	Staphylococcus aureus subsp. aureus EMRSA16(95.4%)	nothing	2421	2421	2421	2421	4.55	63	11	ERX1583079	ERR1512140	ERS1230993	ERP016303
441-1_staphylococcus-aureus	Staphylococcus aureus O46(84.4%)	nothing	133	133	133	133	3.45	48	11	ERX1583080	ERR1512145	ERS1230994	ERP016303
260-F1-2_staphylococcus-aureus	Staphylococcus aureus subsp. aureus EMRSA16(93.4%)	nothing	30	30	30	30	5.79	52	10	ERX1583003	ERR1511944	ERS1230917	ERP016303
261-G1-2_staphylococcus-aureus	Staphylococcus aureus subsp. aureus EMRSA16	nothing	30	30	30	30	6.32	53	9	ERX1583004	ERR1512094	ERS1230918	ERP016303
211-1_staphylococcus-aureus	Staphylococcus aureus subsp. aureus IS-105(97.3%)	nothing	2031	2031	2031	2031	2.94	50	11	ERX1582986	ERR1511982	ERS1230900	ERP016303
Low coverage genomic data
100738_salmonella_low_coverage	Salmonella enterica subsp I enterica(89.0%)	nothing	nt	*11	11	11*?	18.18	3	2	SRX1657324	SRR3286575	SRS1357549	SRP042645
40336_salmonella_low_coverage	Salmonella enterica subsp I enterica(67.9%)	Morganella morganii subsp. morganii KT(47.5%)	nt	*43	Undetermined	NF*?	50	1	2	ERX1584267	ERR1513228	ERS1231385	ERP016303
100720_salmonella_low_coverage	Salmonella enterica subsp I enterica(93.6%)	nothing	nt	*11	11	11	21.43	8	4	SRX1498192	SRR3049235	SRS1219854	SRP042645
100725_salmonella_low_coverage	Salmonella enterica subsp I enterica(75.1%)	nothing	nt	*32	32	32	16.67	4	5	ERX1584265	ERR1513246	ERS1231383	ERP016303
60094_salmonella_low_coverage	Salmonella enterica subsp I enterica(96.0%)	nothing	nt	*183	183	NF*?	11.11	2	2	ERX1584272	ERR1513226	ERS1231390	ERP016303
37080_salmonella_low_coverage	Salmonella enterica subsp I enterica(80.1%)	nothing	nt	*45	45	45	33.33	2	2	SRX1498477:	SRR3049521	SRS1220135	SRP042645
68884_salmonella_low_coverage	Salmonella enterica subsp I enterica(78.6%)	nothing	nt	*543	543	543?	10.53	4	3	ERX1584273	ERR1513239	ERS1231391	ERP016303
100482_salmonella_low_coverage	Salmonella enterica subsp I enterica(77.0%)	nothing	nt	*32	32	32	15.38	7	4	ERX1584264	ERR1513225	ERS1231382	ERP016303
40337_salmonella_low_coverage	Salmonella enterica subsp I enterica(71.8%)	nothing	nt	*516	516	516?	28.57	3	3	SRX1498304	SRR3049346	SRS1219955	SRP042645
60061_salmonella_low_coverage	Salmonella enterica subsp I enterica(97.0%)	nothing	nt	*183	183	183?	16.67	2	3	ERX1584270	ERR1513240	ERS1231388	ERP016303
100723_salmonella_low_coverage	Salmonella enterica subsp I enterica(96.6%)	nothing	nt	11	11	11	12.9	9	5	SRX1497688	SRR3048725	SRS1219342	SSRP042645
60037_salmonella_low_coverage	Salmonella enterica subsp I enterica(81.7%)	nothing	nt	*19	19	NF?	20	2	3	SRX1497547	SRR3048519	SRS1219316	SRP042645
37095_salmonella_low_coverage	Salmonella enterica subsp I enterica(73.2%)	nothing	nt	*411	411	411	14.29	4	4	SRX1497767	SRR3048816	SRS1219414	SRP042645
60170_salmonella_low_coverage	Salmonella enterica subsp I enterica(81.8%)	nothing	nt	*34	34	34*?	22.22	4	3	SRX1498561	SRR3049605	SRS1220208	SRP042645
40330_salmonella_low_coverage	Salmonella enterica subsp I enterica(82.0%)	nothing	nt	*19	19	19?	14.29	5	3	SRX1498276	SRR3049318	SRS1219927	SRP042645
40334_salmonella_low_coverage	Salmonella enterica subsp I enterica(77.0%)	nothing	nt	*1543	1543	1543?	20	4	3	SRX1498211	SRR3049254	SRS1219864	SRP042645
46092_salmonella_low_coverage	Salmonella enterica subsp I enterica(78.9%)	nothing	nt	*32	32	32*	25	1	3	SRX1498248	SRR3049290	SRS1219905	SRP042645
39517_salmonella_low_coverage	Salmonella enterica subsp I enterica(98.2%)	nothing	nt	*11	11	11	14.29	4	3	SRX1498505	SRR3049549	SRS1220156	SRP042645
46112_salmonella_low_coverage	Salmonella enterica subsp I enterica(73.3%)	nothing	nt	*96	96	96	12.5	3	4	SRX1498127	SRR3049172	SRS1219782	SRP042645
43908_salmonella_low_coverage	Salmonella enterica subsp I enterica(80.9%)	nothing	nt	*64	64	64*?	12.5	2	3	ERX1584269	ERR1513241	ERS1231387	ERP016303
40332_salmonella_low_coverage	Salmonella enterica subsp I enterica(70.4%)	nothing	nt	*1364	1364	1364?	10	4	4	ERX1584266	ERR1513224	ERS1231384	ERP016303
60064_salmonella_low_coverage	Salmonella enterica subsp I enterica(97.5%)	nothing	nt	*183	183	183?	12.5	5	4	ERX1584271	ERR1513247	ERS1231389	ERP016303
46137_salmonella_low_coverage	Salmonella enterica subsp I enterica(82.1%)	nothing	nt	*34	34	34*?	20	1	3	SRX1498684	SRR3049729	SRS1220326	SRP042645
37093_salmonella_low_coverage	Salmonella enterica subsp I enterica(81.8%)	nothing	nt	*34	34	34*?	16.67	3	2	SRX1498158	SRR3049201	SRS1219798	SRP042645
4248_salmonella_low_coverage	Salmonella enterica subsp. enterica serovar Enteritidis str.(99.9%)	nothing	nt	*11	11	11	15	10	5	ERX1584268	ERR1513238	ERS1231386	ERP016303
7405_salmonella_low_coverage	Salmonella enterica subsp. enterica serovar Baildon str. R6-199(81.0%)	nothing	nt	155	155	155?	11.11	8	4	ERX1584274	ERR1513227	ERS1231392	ERP016303
7374_salmonella_low_coverage	Salmonella enterica serovar Paratyphi A AKU 12601 uid59269(99.6%)	nothing	nt	129	129	129	9.09	8	4	SRX1497903	SRR3048952	SRS1219553	SRP042645
44718_salmonella_low_coverage	Salmonella enterica subsp I enterica(81.2%)	nothing	nt	*45	45	45	11.11	3	4	SRX1497903	SRR1957721	SRS897773	SRP042645
12106_salmonella_low_coverage	Salmonella enterica subsp. enterica serovar Mbandaka str.(82.2%)	nothing	nt	198	Undetermined	198?	10	7	4	SRX983123	SRR1965993	SRS902634	SRP042645
Different S. pneumonaie types mixed in different ratios
107826_streptococcus-pneumoniae-mixed	Streptococcus pneumoniae 5652-06(85.2%)	nothing	nt	*NOVEL alleles. cannot determine closest ST (DLV)	Undetermined	NF*	50	80	21	ERX1583186	ERR1512079	ERS1231100	ERP016303
107827_streptococcus-pneumoniae-mixed	Streptococcus pneumoniae 5652-06(85.2%)	nothing	nt	*4149	Undetermined	4149	40.48	86	19	ERX1583187	ERR1511936	ERS1231101	ERP016303
107828_streptococcus-pneumoniae-mixed	Streptococcus pneumoniae 5652-06(85.1%)	nothing	nt	*4149	4149	4149	31.01	96	19	ERX1583188	ERR1511882	ERS1231102	ERP016303
107824_streptococcus-pneumoniae-mixed	Streptococcus pneumoniae 5652-06(85.2%)	nothing	nt	*4149	Undetermined	NF*	49.44	59	16	ERX1583185	ERR1511997	ERS1231099	ERP016303
107829_streptococcus-pneumoniae-mixed	Streptococcus pneumoniae 5652-06(84.6%)	nothing	nt	*4149	Undetermined	4149	17.16	105	16	ERX1583189	ERR1511930	ERS1231103	ERP016303
65528_streptococcus-pneumoniae-mixed	Streptococcus pneumoniae 5652-06(85.6%)	nothing	nt	*1012	Undetermined	1012	37.86	64	13	ERX1583190	ERR1511985	ERS1231104	ERP016303
65529_streptococcus-pneumoniae-mixed	Streptococcus pneumoniae 5652-06(85.7%)	nothing	nt	*NOVEL allele. cannot determine closest ST (SLV)	Undetermined	NF*	48.19	43	11	ERX1583191	ERR1511925	ERS1231105	ERP016303
65530_streptococcus-pneumoniae-mixed	Streptococcus pneumoniae 5652-06(86.4%)	nothing	nt	*7181	7181	NF*	31.67	64	11	ERX1583192	ERR1511916	ERS1231106	ERP016303
65531_streptococcus-pneumoniae-mixed	Streptococcus pneumoniae 5652-06(86.3%)	nothing	nt	*7219	7219	7219	47.37	70	14	ERX1583193	ERR1511927	ERS1231107	ERP016303
65532_streptococcus-pneumoniae-mixed	Streptococcus pneumoniae 5652-06(88.6%)	nothing	nt	*NOVEL alleles. cannot determine closest ST(MLV)	Undetermined	NF*	49.65	42	15	ERX1583194	ERR1511914	ERS1231108	ERP016303
65533_streptococcus-pneumoniae-mixed	Streptococcus pneumoniae 5652-06(86.5%)	nothing	nt	*NOVEL allele. cannot determine closest ST (SLV)	Undetermined	NF*	49.44	45	12	ERX1583195	ERR1512071	ERS1231109	ERP016303
65534_streptococcus-pneumoniae-mixed	Streptococcus pneumoniae 5652-06(89.7%)	nothing	nt	*NOVEL ST. (no SLV)	Undetermined	NF*	46.36	62	15	ERX1583196	ERR1511962	ERS1231110	ERP016303
Salmonella isolates mixed with other bacteria
18650_salmonella_mixed	Proteus mirabilis WGLW4(86.7%)	Salmonella enterica subsp I enterica(73.2%)	nt	48	Undetermined	48	16.67	4	6	ERX1584251	ERR1513231	ERS1231369	ERP016303
21771_salmonella_mixed	Proteus mirabilis C05028(85.5%)	Salmonella enterica subsp I enterica(79.8%)	nt	15	Undetermined	NF*?	16.67	1	5	ERX1584252	ERR1513232	ERS1231370	ERP016303
23074_salmonella_mixed	Proteus mirabilis WGLW4(85.8%)	Salmonella enterica subsp I enterica(79.4%)	nt	19	19	19*?	25	3	3	ERX1584253	ERR1513234	ERS1231371	ERP016303
38728_salmonella_mixed	Proteus mirabilis C05028(94.6%)	Salmonella enterica subsp I enterica(77.2%)	nt	198	Undetermined	198	10	6	4	ERX1584254	ERR1513237	ERS1231372	ERP016303
46552_salmonella_mixed	Proteus mirabilis WGLW4(83.1%)	Salmonella enterica subsp I enterica(72.5%)	nt	897	897	NF	20	1	3	ERX1584255	ERR1513229	ERS1231373	ERP016303
46622_salmonella_mixed	Proteus mirabilis BB2000 uid214430(83.6%)	Salmonella enterica subsp I enterica(73.8%)	nt	46	46	46*?	25	1	3	ERX1584256	ERR1513242	ERS1231374	ERP016303
49714_salmonella_mixed	Klebsiella pneumoniae subsp. pneumoniae KpQ3(82.6%)	Salmonella enterica subsp I enterica(76.5%)	nt	16	Undetermined	NF*	42.86	4	4	ERX1584257	ERR1513243	ERS1231375	ERP016303
53069_salmonella_mixed	Klebsiella pneumoniae subsp. pneumoniae KpQ3(88.6%)	Salmonella enterica subsp I enterica(71.1%)	nt	414	414	414	19.75	11	7	ERX1584258	ERR1513245	ERS1231376	ERP016303
57669_salmonella_mixed	Salmonella enterica subsp I enterica(99.7%)	Escherichia coli K 12 substr W3110 uid161931(76.8%)	nt	*NOVEL allele. cannot determine closest ST (SLV)	11	NF	50	5	6	SRX983737	SRR1958336	SRS898381	SRP042645
62523_salmonella_mixed	Escherichia coli K 12 substr W3110 uid161931(93.4%)	Salmonella enterica subsp I enterica(68.6%)	nt	515	515	NF*	50	8	7	ERX1584259	ERR1513244	ERS1231377	ERP016303
63610_salmonella_mixed	Proteus mirabilis C05028(85.9%)	Salmonella enterica subsp I enterica(79.1%)	nt	16	Undetermined	16	10.53	6	5	ERX1584260	ERR1513230	ERS1231378	ERP016303
66465_salmonella_mixed	Proteus mirabilis C05028(86.2%)	Salmonella enterica subsp I enterica(79.2%)	nt	543	543	543?	12.5	7	5	ERX1584261	ERR1513235	ERS1231379	ERP016303
73192_salmonella_mixed	Proteus mirabilis WGLW4(85.7%)	Salmonella enterica subsp I enterica(74.1%)	nt	34	Undetermined	NF*?	20	1	3	ERX1584262	ERR1513236	ERS1231380	ERP016303
83697_salmonella_mixed	Proteus mirabilis WGLW4(85.3%)	Salmonella enterica subsp I enterica(67.5%)	nt	34	Undetermined	NF*?	33.33	1	3	ERX1584263	ERR1513233	ERS1231381	ERP016303

## Sheet: Sheet1
ST derived using convientional method (PCR and Sanger sequencing)
Undetermined
Undetermined
Undetermined
Undetermined
Undetermined
Undetermined
Undetermined
Undetermined
Undetermined
Undetermined
Undetermined
Undetermined
Undetermined
Undetermined
Undetermined
Undetermined
Undetermined
Undetermined
Undetermined
Undetermined
1044
122
122
1579
1666
1764
1764
19
21
21
21
21
21
21
21
21
21
21
2135
22
227
2275
257
1924
257
257
257
257
257
257
262
267
354
42
42
42
42
42
441
45
45
45
46
460
464
475
48
48
48
48
48
48
49
5
5
50
50
50
50
50
50
50
50
50
50
50
50
51
5136
5136
5136
5136
5136
5136
5136
5150
524
53
53
53
574
5812
6175
677
7254
7330
7430
825
827
Undetermined
828
829
854
860
872
887
917
917
918
990
218
698
439
1600
2522
405
180
1692
1692
53
62
3732
New
193
199
698
156
276
405
3460
1475
460
New
1714
65
191
260
199
66
306
673
698
3732
199
433
235
433
191
191
New
306
218
180
100
673
247
63
191
433
306
392
66
433
1692
306
100
62
53
62
180
246
193
218
Undetermined
60
62
309
1262
191
Undetermined
673
1377
673
191
1600
408
191
191
3741
1692
66
199
191
1232
191
9
156
439
*4296
113
*311
4326
4435
3122
156
2481
3736
4205
15
22
130
121
199
8
121
425
130
425
130
new
361
1945
8
1946
152
2032
2198
88
582
2179
15
2198
8
6
97
2250
*80
2198
2250
1232
1223
30
239
398
154
50
80
101
45
121
30
49
228
225
398
111
45
72
772
93
88
1944
1943
1957
9
101
20
630
5
8
2415
2416
2417
8
8
8
8
8
1
1
3
1
1
1
1
1
2418
1
1
1
6
6
1
1
12
12
389
389
389
2419
389
45
425
425
2420
425
30
30
2421
133
30
30
2031
nt
nt
nt
nt
nt
nt
nt
nt
nt
nt
nt
nt
nt
nt
nt
nt
nt
nt
nt
nt
nt
nt
nt
nt
nt
nt
nt
nt
nt
nt
nt
nt
nt
nt
nt
nt
nt
nt
nt
nt
nt
nt
nt
nt
nt
nt
nt
nt
nt
nt
nt
nt
nt
nt
nt
